# Supplementary material for: Positive Interspecific Relationship between Temporal Occurrence and Abundance in Insects
Source: PLoS One. 2011 Apr 20;6(4):e18982. doi: 10.1371/journal.pone.0018982 (PMC3080409; doi:10.1371/journal.pone.0018982)
Supplement: Data S1 — Data set in Excel format. (XLS) [file pone.0018982.s001.xls]

## Sheet: Sheet1
SPECIES	DAILY NUMBER OF INDIVIDUALS FOUND IN THE TRAP
	DAY 1	2	3	4	5	6	7	8	9	10	11	12	13	14	15	16	17	18	19	20	21	22	23	24	25	26	27	28	29	30	31	32	33	34	35	36	37
Chrysops aestuans	0	0	0	0	0	0	0	0	0	0	0	0	0	0	0	0	0	0	0	0	0	1	0	0	0	0	0	0	0	0	1	0	0	0	0	0	1
Chrysops calvus	0	0	1	0	0	0	1	1	0	0	2	0	1	0	0	0	0	0	0	0	0	0	0	0	0	0	0	0	1	0	0	0	0	0	0	0	0
Chrysops carbonarius	0	0	0	0	0	0	0	0	0	0	0	1	0	0	0	0	0	0	0	0	0	0	0	0	0	0	0	0	0	0	0	0	0	0	0	0	0
Chrysops cincticornis	0	0	0	0	0	0	1	0	0	0	1	1	0	0	0	1	0	0	0	0	0	0	0	0	0	0	0	0	0	0	0	0	0	0	0	0	0
Chrysops cuclux	0	0	0	0	0	0	0	0	0	0	0	0	0	0	0	3	0	0	0	0	0	0	0	0	0	0	0	0	0	0	0	0	0	0	0	0	0
Chrysops excitans	0	0	3	1	3	1	15	19	21	3	24	41	27	39	12	44	70	0	18	1	10	28	18	12	13	1	14	36	7	6	7	0	1	1	0	0	4
Chrysops frigidus	0	0	0	0	0	0	0	0	2	0	3	0	1	0	0	0	0	0	0	0	0	0	0	0	0	0	0	0	0	0	0	0	0	0	0	0	0
Chrysops lateralis	0	0	0	0	0	0	0	0	0	0	0	0	0	0	0	0	0	0	0	0	0	0	0	0	1	0	0	0	0	0	0	0	0	0	0	0	0
Chrysops mitis	0	0	0	0	0	0	0	0	0	0	0	1	0	0	0	0	0	0	0	0	0	0	0	0	0	0	0	0	0	0	0	0	0	0	0	0	0
Chrysops niger	0	0	0	1	0	1	0	0	3	1	1	9	2	2	1	3	7	0	1	1	1	0	2	0	1	0	0	1	0	0	0	0	0	0	0	0	0
Chrysops sordidus	0	0	0	0	0	0	0	0	0	0	0	0	0	0	0	0	0	0	0	0	0	0	0	0	0	0	4	0	0	0	0	0	0	0	0	0	0
Chrysops vittatus	0	0	0	0	0	0	0	0	0	0	0	0	0	0	0	0	0	0	0	0	0	0	0	0	0	0	0	2	2	0	0	0	0	0	0	0	0
Hybomitra affinis	0	0	0	2	6	4	1	0	0	2	0	1	0	0	0	0	0	0	0	0	0	0	0	0	0	0	0	0	0	0	0	0	0	0	0	0	0
Hybomitra arpadi	0	0	0	0	0	0	1	0	0	0	0	0	0	0	0	0	0	0	0	0	0	0	0	2	0	0	0	0	0	0	0	0	0	0	0	0	0
Hybomitra epistates	1	0	1	4	6	5	27	9	35	1	31	23	28	52	2	31	64	1	3	2	0	35	53	17	40	0	21	17	3	1	11	0	2	1	3	1	0
Hybomitra frontalis	0	0	0	0	0	0	1	0	0	0	0	0	0	0	0	0	0	0	0	0	0	0	0	1	0	0	0	0	0	0	3	1	0	3	0	0	0
Hybomitra illota	0	0	0	0	0	0	0	0	0	0	0	0	0	3	0	0	0	0	0	0	0	0	0	0	0	0	0	0	0	0	0	0	0	0	0	0	0
Hybomitra lasiopthalma	16	20	101	132	422	306	395	164	326	10	216	309	203	280	33	134	114	0	18	6	4	34	37	14	25	0	7	11	3	0	2	0	3	2	1	0	0
Hybomitra liorinha	1	2	0	0	0	0	0	0	0	0	0	0	0	0	0	0	0	0	0	0	0	0	0	0	0	0	0	0	0	0	0	0	0	0	0	0	0
Hybomitra longliglossa	0	0	0	0	0	0	3	0	0	0	0	0	0	0	0	0	0	0	0	0	0	0	0	0	0	0	0	0	0	0	0	0	0	0	0	0	0
Hybomitra lurida	0	0	3	0	0	0	2	0	0	0	0	0	0	0	0	0	0	0	0	0	0	0	0	0	0	0	0	0	0	0	0	0	0	0	0	0	0
Hybomitra microcephala	0	0	0	0	0	0	0	0	0	0	0	0	0	0	0	0	0	0	0	0	0	0	0	0	0	0	0	0	1	0	0	0	0	0	0	0	0
Hybomitra nitidifrons nuda	22	15	30	24	49	20	11	6	16	1	6	6	3	9	0	2	1	0	0	0	0	0	0	0	0	0	0	0	0	0	0	0	0	0	0	0	0
Hybomitra pechumani	0	0	0	0	0	0	0	0	0	0	0	0	0	0	0	1	0	0	0	0	0	0	1	1	0	0	1	5	1	0	0	0	3	0	1	0	1
Hybomitra trepida	0	0	0	0	0	0	0	0	0	0	0	0	0	0	0	0	0	0	0	0	0	0	0	0	1	0	0	0	0	0	0	0	0	0	0	0	0
Hybomitra typhus	0	0	0	0	0	0	0	0	0	0	0	1	0	0	0	0	2	0	0	0	0	3	1	1	3	0	0	2	2	2	0	0	1	1	0	0	1
Hybomitra zonalis	0	0	0	0	0	0	0	0	1	0	0	2	0	0	0	0	0	0	0	0	0	0	0	0	0	0	0	0	1	0	0	0	0	0	0	0	0
Tabanus marginalis	0	0	0	0	0	0	0	0	0	0	0	0	0	0	0	0	0	0	0	0	0	0	0	0	0	0	0	0	1	0	0	0	0	0	0	0	0
Tabanus nigrovittatus	0	0	0	0	0	0	0	0	0	0	0	0	0	0	0	0	0	0	0	0	0	0	0	0	2	0	0	5	7	0	3	2	0	0	0	0	0
Tabanus reinwardtii	0	0	0	0	0	0	0	0	0	0	0	0	0	0	0	0	0	0	0	0	0	0	0	0	1	0	0	0	0	0	0	0	0	0	0	0	0
Tabanus similis	0	0	0	0	5	7	22	8	5	0	8	12	16	11	7	14	15	0	1	3	1	10	7	2	4	0	2	2	2	0	2	0	1	2	2	0	10
